# Supplementary material for: Incidence and Risk Factors for Cerebrovascular-Specific Mortality in Patients with Colorectal Cancer: A Registry-Based Cohort Study Involving 563,298 Patients
Source: Cancers (Basel). 2022 Apr 19;14(9):2053. doi: 10.3390/cancers14092053 (PMC9105882; doi:10.3390/cancers14092053)
Supplement: Supplementary file 1 [file cancers-14-02053-s001.zip]

Archive with 1 entries (1 files):
- cancers-1674451-supplementary.pdf
